# Supplementary material for: Preparation and Electrochemical Characterization of Si@C Nanoparticles as an Anode Material for Lithium-Ion Batteries via Solvent-Assisted Wet Coating Process
Source: Nanomaterials (Basel). 2022 May 12;12(10):1649. doi: 10.3390/nano12101649 (PMC9145801; doi:10.3390/nano12101649)
Supplement: Supplementary file 1 [file nanomaterials-12-01649-s001.zip]

Archive with 1 entries (1 files):
- nanomaterials-1688297-supplementary.pdf
